# Supplementary material for: Quality of Information on Medication Abortion in Private Pharmacies: Results from a Mystery Client Study in Kinshasa, Democratic Republic of Congo
Source: Healthcare (Basel). 2025 Feb 24;13(5):491. doi: 10.3390/healthcare13050491 (PMC11899032; doi:10.3390/healthcare13050491)
Supplement: Supplementary file 1 [file healthcare-13-00491-s001.zip]

Archive with 3 entries (2 files):
- Supplemental/
- Supplemental/supplementary material_ The scripts used during the visits (tranlated in  english).pdf
- Supplemental/supplementary material__ The scripts used during the visits in French.pdf
